# Supplementary material for: Deciphering Bacterial Community Succession and Pathogen Dynamics in ICU Ventilator Circuits Through Full-Length 16S rRNA Sequencing for Mitigating the Risk of Nosocomial Infections
Source: Microorganisms. 2025 Aug 25;13(9):1982. doi: 10.3390/microorganisms13091982 (PMC12471920; doi:10.3390/microorganisms13091982)
Supplement: Supplementary file 1 [file microorganisms-13-01982-s001.zip]

Archive with 1 entries (1 files):
- microorganisms-3723508-supplementary.pdf
